# Supplementary material for: Dietary Patterns, Dietary Adequacy and Nutrient Intake in Adults Commencing Peritoneal Dialysis: Outcomes from a Longitudinal Cohort Study
Source: Nutrients. 2024 Feb 27;16(5):663. doi: 10.3390/nu16050663 (PMC10935117; doi:10.3390/nu16050663)
Supplement: Supplementary file 1 [file nutrients-16-00663-s001.zip]

Archive with 1 entries (1 files):
- nutrients-2841658-supplementary.pdf
